# Supplementary material for: Novel Risk Classification Based on Pyroptosis-Related Genes Defines Immune Microenvironment and Pharmaceutical Landscape for Hepatocellular Carcinoma
Source: Cancers (Basel). 2022 Jan 17;14(2):447. doi: 10.3390/cancers14020447 (PMC8773536; doi:10.3390/cancers14020447)
Supplement: Supplementary file 1 [file cancers-14-00447-s001.zip]

Archive with 2 entries (2 files):
- Supplemental Figures.pdf
- Supplemental Tables.xlsx
